# Supplementary material for: Statistical evaluation of transcriptomic data generated using the Affymetrix one-cycle, two-cycle and IVT-Express RNA labelling protocols with the Arabidopsis ATH1 microarray
Source: Plant Methods. 2010 Mar 15;6:9. doi: 10.1186/1746-4811-6-9 (PMC2847557; doi:10.1186/1746-4811-6-9)
Supplement: Additional file 3 — Loci with absolute residual values greater than 3.5 in pairwise comparisons. A table showing the ID numbers of probes sets classed as mis-amplified (absolute residual values greater than 3.5) in pairwise comparisons samples using different labelling techniques. The numbers of loci in each list are shown also in Table 2. [file 1746-4811-6-9-S3.XLS]

## Sheet: Over-amp
Over amplified loci in pairwise comparisons
Loci with residual values above 3.5
	1-cyc vs 2-cyc						IVT-E vs 2-cyc
Tissue	MS	MS	MS	EZ	EZ	EZ	MS	MS	MS	EZ	EZ	EZ
Rep number	1	2	3	1	2	3	1	2	3	1	2	3
Number of probes	35	20	32	39	46	39	37	16	32	38	42	35
Probes	244983_at	244983_at	244983_at	244978_at	246463_at	246463_at	246463_at	247762_at	247762_at	244959_s_at	245875_at	245875_at
	246463_at	247649_at	247649_at	244983_at	247762_at	247762_at	247133_at	249018_at	251127_at	244962_at	245968_at	245968_at
	247246_at	249018_at	249018_at	244992_s_at	249552_s_at	249552_s_at	247246_at	251127_at	252971_at	245024_at	246463_at	246463_at
	247649_at	251127_at	255446_at	245968_at	251127_at	251462_at	247762_at	252971_at	254635_at	245048_at	246757_at	246757_at
	247762_at	255446_at	262566_at	246463_at	251462_at	252971_at	247958_at	254635_at	255446_at	245875_at	247762_at	247762_at
	247958_at	262566_at	AFFX-DapX-3_at	247246_at	252971_at	255138_at	249018_at	255446_at	256957_at	245968_at	247958_at	247958_at
	249018_at	AFFX-DapX-3_at	AFFX-DapX-M_at	247762_at	255138_at	256929_at	249552_s_at	256957_at	262566_at	246121_at	249230_at	249230_at
	249552_s_at	AFFX-DapX-M_at	AFFX-LysX-3_at	247958_at	256929_at	257041_at	249750_at	262566_at	265644_at	246463_at	249552_s_at	249552_s_at
	250595_at	AFFX-LysX-3_at	AFFX-PheX-3_at	249552_s_at	256957_at	257398_at	250177_at	265644_at	266154_at	246757_at	249715_at	249715_at
	251127_at	AFFX-PheX-3_at	AFFX-r2-Bs-dap-3_at	251127_at	257041_at	257414_at	250595_at	266154_at	244944_s_at	247762_at	250595_at	250595_at
	251842_at	AFFX-r2-Bs-dap-3_at	AFFX-r2-Bs-dap-M_at	251462_at	257398_at	260642_at	251127_at	244944_s_at	244959_s_at	247958_at	251127_at	251127_at
	252971_at	AFFX-r2-Bs-dap-M_at	AFFX-r2-Bs-phe-3_at	252971_at	257414_at	262566_at	251462_at	244959_s_at	244965_at	249230_at	251462_at	251462_at
	255138_at	AFFX-r2-Bs-phe-3_at	AFFX-r2-Bs-thr-3_s_at	253850_at	260642_at	265227_s_at	251842_at	244965_at	245968_at	249552_s_at	252971_at	252971_at
	255446_at	AFFX-r2-Bs-thr-3_s_at	AFFX-ThrX-3_at	255138_at	262566_at	266152_s_at	252971_at	245968_at	245875_at	249715_at	255138_at	255138_at
	257041_at	AFFX-ThrX-3_at	244992_s_at	256929_at	264082_at	266154_at	253850_at	255136_s_at	247958_at	250595_at	256957_at	256957_at
	257345_s_at	244992_s_at	255136_s_at	256957_at	265227_s_at	AFFX-Athal-25SrRNA_s_at	254635_at	262621_at	249552_s_at	251127_at	257414_at	257414_at
	260642_at	249185_at	247762_at	257041_at	266152_s_at	AFFX-DapX-3_at	255138_at		251842_at	251462_at	260642_at	260642_at
	262566_at	255136_s_at	247958_at	257398_at	266154_at	AFFX-DapX-M_at	255446_at		255138_at	252971_at	262566_at	262566_at
	264082_at	256362_at	249552_s_at	257414_at	AFFX-Athal-25SrRNA_s_at	AFFX-LysX-3_at	256957_at		257041_at	253850_at	263077_at	263077_at
	265263_at	264475_s_at	251842_at	260642_at	AFFX-DapX-3_at	AFFX-PheX-3_at	257041_at		260642_at	255138_at	264082_at	265644_at
	265644_at		252971_at	262186_at	AFFX-DapX-M_at	AFFX-r2-Bs-dap-3_at	257263_at		264082_at	256957_at	265644_at	266152_s_at
	265743_s_at		255138_at	262566_at	AFFX-LysX-3_at	AFFX-r2-Bs-dap-M_at	257345_s_at		265114_at	257414_at	266152_s_at	266154_at
	266152_s_at		257041_at	263034_at	AFFX-PheX-3_at	AFFX-r2-Bs-phe-3_at	257371_at		266152_s_at	260424_at	266154_at	245381_at
	266154_at		266152_s_at	264082_at	AFFX-r2-Bs-dap-3_at	AFFX-r2-Bs-thr-3_s_at	260642_at		245381_at	260642_at	245081_at	257345_s_at
	AFFX-DapX-3_at		266154_at	265179_at	AFFX-r2-Bs-dap-M_at	AFFX-ThrX-3_at	262566_at		246911_at	262186_at	245246_at	257398_at
	AFFX-DapX-M_at		AFFX-PheX-M_at	265227_s_at	AFFX-r2-Bs-phe-3_at	245638_s_at	264082_at		251669_at	262566_at	245381_at	258905_at
	AFFX-LysX-3_at		244929_at	265644_at	AFFX-r2-Bs-thr-3_s_at	258905_at	264267_at		254770_at	262752_at	251228_at	264007_at
	AFFX-PheX-3_at		245012_at	266152_s_at	AFFX-ThrX-3_at	263077_at	265114_at		256094_at	263077_at	251842_at	244959_s_at
	AFFX-PheX-M_at		245968_at	266154_at	245081_at	245968_at	265263_at		261107_at	264082_at	251933_at	246121_at
	AFFX-r2-Bs-dap-3_at		246888_at	AFFX-Athal-25SrRNA_s_at	245246_at	247958_at	265536_at		261525_at	264267_at	251941_at	262186_at
	AFFX-r2-Bs-dap-M_at		261381_at	AFFX-DapX-3_at	245381_at	249230_at	265644_at		262620_at	265179_at	252434_s_at	264267_at
	AFFX-r2-Bs-phe-3_at		AFFX-r2-Bs-phe-M_at	AFFX-DapX-M_at	245638_s_at	249341_at	265743_s_at		265227_s_at	265227_s_at	256094_at	267412_at
	AFFX-r2-Bs-thr-3_s_at			AFFX-LysX-3_at	245875_at	250446_at	266152_s_at			265228_s_at	257345_s_at	249341_at
	AFFX-r2-Bs-thr-M_s_at			AFFX-PheX-3_at	246757_at	252753_at	266154_at			265263_at	257398_at	252753_at
	AFFX-ThrX-3_at			AFFX-r2-Bs-dap-3_at	251228_at	252874_at	266978_at			265644_at	258905_at	254597_at
				AFFX-r2-Bs-dap-M_at	251842_at	254597_at	266995_at			266152_s_at	259316_at
				AFFX-r2-Bs-phe-3_at	251933_at	263158_at				266154_at	260061_at
				AFFX-r2-Bs-thr-3_s_at	257345_s_at	265429_at				267412_at	260632_at
				AFFX-ThrX-3_at	258570_at	267412_at					261525_at
					258905_at						264007_at
					259316_at						265762_at
					260061_at						267333_at
					260632_at
					261525_at
					263077_at
					265762_at

## Sheet: Under-amp
Under amplified loci in pairwise comparisons
Loci with residual values below -3.5
	1-cyc vs 2-cyc						IVT-E vs 2-cyc
Tissue	MS	MS	MS	EZ	EZ	EZ	MS	MS	MS	EZ	EZ	EZ
Rep number	1	2	3	1	2	3	1	2	3	1	2	3
Number of probes	143	148	127	119	107	112	87	127	94	101	85	93
Probes	244933_at	244936_at	244966_at	244963_at	244963_at	244967_at	244934_at	244936_at	244982_at	244936_at	244936_at	244982_at
	244936_at	244966_at	244967_at	244967_at	244967_at	244975_at	244936_at	244982_at	245665_at	244982_at	244982_at	244985_at
	244966_at	244967_at	244973_at	244975_at	244975_at	244985_at	244982_at	244985_at	245732_at	244985_at	244985_at	246197_at
	244967_at	244973_at	244975_at	244985_at	244985_at	244988_s_at	244985_at	245665_at	246135_at	245513_at	245665_at	246210_at
	244973_at	244975_at	244985_at	244988_s_at	244988_s_at	245482_at	245513_at	245732_at	246210_at	245665_at	246135_at	246997_at
	244975_at	244981_at	244988_s_at	245290_at	245482_at	246210_at	245588_at	245993_at	246905_at	245993_at	246197_at	247699_at
	244981_at	244985_at	245216_at	245434_at	246135_at	246961_at	245665_at	246135_at	246958_at	246135_at	246210_at	249477_s_at
	244985_at	244988_s_at	245227_s_at	245482_at	246210_at	247508_at	245732_at	246210_at	247434_at	246197_at	246997_at	249583_at
	244988_s_at	245216_at	245290_at	245513_at	246958_at	248268_at	245993_at	246905_at	247632_at	246210_at	247373_at	250935_at
	245134_s_at	245227_s_at	245462_at	245665_at	246961_at	249477_s_at	246135_at	246958_at	247699_at	246958_at	247699_at	251241_s_at
	245216_at	245290_at	245482_at	245967_at	247508_at	249583_at	246210_at	247434_at	249443_at	246997_at	248726_at	251887_at
	245227_s_at	245462_at	245587_at	246135_at	248268_at	249596_s_at	246905_at	247632_at	249583_at	247241_at	249477_s_at	252234_at
	245290_at	245482_at	245594_at	246210_at	248726_at	250226_at	246958_at	247699_at	249836_at	247373_at	249583_at	253189_at
	245462_at	245587_at	246210_at	246298_at	249477_s_at	250275_at	247134_at	249443_at	249954_at	247632_at	250117_at	253545_at
	245482_at	245594_at	246905_at	246374_at	249583_at	250935_at	247434_at	249583_at	250226_at	247699_at	250226_at	253836_at
	245513_at	245897_at	246958_at	246905_at	249596_s_at	251829_at	247632_at	249836_at	250935_at	248726_at	250935_at	256092_at
	245587_at	245993_at	246959_at	246958_at	249722_at	253189_at	247699_at	249954_at	251241_s_at	249443_at	251241_s_at	256231_at
	245594_at	246210_at	246961_at	246959_at	250226_at	253464_at	248093_at	250226_at	251373_at	249477_s_at	251423_at	257405_at
	245732_at	246905_at	247508_at	246961_at	250275_at	253577_at	249441_at	250935_at	251894_at	249583_at	251887_at	258001_at
	245897_at	246958_at	248268_at	247508_at	250935_at	253764_s_at	249443_at	251241_s_at	252374_at	250103_at	252188_at	258397_at
	245993_at	246959_at	249443_at	247699_at	251829_at	253836_at	249583_at	251373_at	253189_at	250117_at	252234_at	258632_s_at
	246210_at	246961_at	249583_at	248268_at	251925_at	256092_at	249836_at	251733_at	253464_at	250226_at	252374_at	258958_at
	246905_at	247508_at	249722_at	248726_at	252162_at	256231_at	249954_at	251894_at	253545_at	250433_at	253004_at	259095_at
	246958_at	248268_at	249836_at	249443_at	252948_at	256968_at	250226_at	252374_at	254259_s_at	250935_at	253189_at	260020_at
	246959_at	248963_at	250226_at	249477_s_at	253189_at	257085_at	250935_at	253189_at	256092_at	250992_at	253545_at	261620_s_at
	246961_at	249443_at	250275_at	249583_at	253464_at	257405_at	251241_s_at	253464_at	256231_at	251241_s_at	253836_at	262295_at
	247134_at	249583_at	250409_at	249596_s_at	253577_at	257709_at	251373_at	253532_at	256812_at	251423_at	256092_at	262602_at
	247388_s_at	249722_at	250935_at	249722_at	253764_s_at	257899_at	251575_at	253545_at	257177_at	251887_at	256231_at	263878_s_at
	247434_at	249836_at	250992_at	250103_at	253836_at	258001_at	251733_at	254259_s_at	258001_at	252188_at	256743_at	264702_at
	247508_at	249954_at	251829_at	250226_at	254169_at	258125_s_at	251887_at	254815_at	258397_at	252234_at	257405_at	265103_at
	247632_at	250226_at	251894_at	250275_at	255780_at	258958_at	251894_at	256092_at	258632_s_at	252341_at	258001_at	265776_at
	247699_at	250275_at	252100_at	250341_at	256092_at	259095_at	252032_at	256231_at	258638_at	252374_at	258080_at	266074_at
	247836_at	250355_at	252576_s_at	250935_at	256231_at	260670_at	252374_at	256433_at	258958_at	253004_at	258397_at	266125_at
	248131_at	250409_at	252948_at	250992_at	256968_at	261947_at	253189_at	256812_at	259095_at	253189_at	258632_s_at	266372_at
	248268_at	250935_at	253189_at	251351_s_at	257085_at	262295_at	253464_at	257177_at	259141_at	253448_at	258638_at	266596_at
	248963_at	250992_at	253233_at	251829_at	257405_at	263022_s_at	253532_at	258001_at	260367_at	253464_at	258958_at	266705_at
	249443_at	251829_at	253464_at	251925_at	257709_at	263263_at	253545_at	258397_at	262295_at	253532_at	259095_at	267064_at
	249583_at	251894_at	253545_at	252028_at	257899_at	263447_s_at	253836_at	258632_s_at	262602_at	253545_at	259137_at	267279_at
	249629_at	252100_at	253577_at	252162_at	258001_at	263780_at	253957_at	258638_at	264134_at	253764_s_at	260020_at	AFFX-Athal-GAPDH_5_s_at
	249722_at	252576_s_at	253605_at	252188_at	258125_s_at	263833_at	254259_s_at	258958_at	264446_at	253836_at	261620_s_at	AFFX-r2-Bs-dap-5_at
	249836_at	252948_at	253764_s_at	252948_at	258397_at	263878_s_at	254815_at	259095_at	264566_at	254098_at	262226_at	AFFX-r2-Bs-lys-5_at
	249954_at	253189_at	253881_at	253189_at	258958_at	264238_at	255232_at	259141_at	264702_at	255232_at	262295_at	244935_at
	250226_at	253233_at	253889_at	253464_at	259095_at	264566_at	256092_at	260367_at	265103_at	256092_at	262602_at	244960_at
	250275_at	253464_at	254169_at	253545_at	260282_at	264702_at	256231_at	262295_at	265952_at	256231_at	263878_s_at	245571_at
	250355_at	253545_at	254259_s_at	253577_at	260506_at	265103_at	256433_at	262602_at	266074_at	256433_at	264238_at	247434_at
	250409_at	253577_at	254490_at	253764_s_at	260670_at	265142_at	256812_at	263878_s_at	266125_at	256743_at	264566_at	248862_at
	250935_at	253605_at	254815_at	253836_at	260841_at	265779_at	257177_at	264101_at	266136_at	256812_at	264702_at	249533_at
	250992_at	253764_s_at	254980_at	253989_at	261947_at	266074_at	258001_at	264134_at	267019_at	256916_at	265103_at	253317_at
	251373_at	253881_at	255687_at	254169_at	262295_at	266125_at	258178_at	264446_at	267064_at	257405_at	265776_at	258349_at
	251829_at	253889_at	256092_at	254815_at	263022_s_at	266372_at	258397_at	264566_at	267174_at	258001_at	266074_at	AFFX-r2-Bs-lys-M_at
	251894_at	253925_at	256231_at	255131_at	263263_at	266436_at	258632_s_at	264702_at	267590_at	258080_at	266125_at	245513_at
	252100_at	254169_at	256812_at	255687_at	263447_s_at	266596_at	258638_at	265103_at	AFFX-Athal-GAPDH_5_s_at	258397_at	266136_at	247632_at
	252256_at	254259_s_at	257085_at	255780_at	263780_at	266705_at	258958_at	265776_at	AFFX-DapX-5_at	258632_s_at	266372_at	250433_at
	252288_at	254490_at	257709_at	256092_at	263833_at	266748_at	259095_at	265952_at	246140_at	258638_at	266477_at	253464_at
	252374_at	254815_at	258001_at	256231_at	263878_s_at	267019_at	259141_at	266074_at	247555_at	258958_at	266596_at	253532_at
	252576_s_at	254980_at	258125_s_at	256419_at	264238_at	267064_at	260367_at	266125_at	248268_at	259095_at	266705_at	256916_at
	252948_at	255687_at	258397_at	256433_at	264518_at	267511_at	260585_at	266136_at	248295_at	259137_at	267064_at	259245_at
	253035_at	255780_at	258926_s_at	256812_at	264566_at	267516_at	261447_at	266372_at	252188_at	259141_at	267279_at	259551_at
	253189_at	255801_at	258958_at	256968_at	264702_at	AFFX-Athal-GAPDH_5_s_at	262295_at	267019_at	253233_at	259245_at	AFFX-Athal-GAPDH_5_s_at	263458_at
	253233_at	256092_at	259048_at	257085_at	265103_at	AFFX-r2-At-Actin-5_s_at	262602_at	267064_at	257450_at	259551_at	AFFX-r2-Bs-dap-5_at	265044_at
	253464_at	256231_at	259095_at	257405_at	265142_at	244973_at	263609_at	267174_at	258466_at	259769_at	AFFX-r2-Bs-lys-5_at	265443_at
	253545_at	256812_at	260282_at	257709_at	265779_at	247434_at	263833_at	267590_at	261975_at	260020_at	244935_at	AFFX-r2-Bs-phe-5_at
	253577_at	257085_at	260506_at	257899_at	266074_at	247629_at	263878_s_at	AFFX-Athal-GAPDH_5_s_at	264783_at	260367_at	244960_at	245341_at
	253605_at	257177_at	260585_at	258001_at	266125_at	249836_at	264101_at	AFFX-DapX-5_at	265116_at	260841_at	245257_at	246827_at
	253764_s_at	257709_at	260670_at	258125_s_at	266193_at	251241_s_at	264134_at	AFFX-r2-Bs-dap-5_at	265443_at	261125_at	245571_at	246895_at
	253836_at	258001_at	261125_at	258397_at	266372_at	251410_at	264205_at	AFFX-r2-Bs-lys-5_at	266705_at	261447_at	246730_at	246975_at
	253881_at	258125_s_at	261947_at	258926_s_at	266436_at	254259_s_at	264446_at	244935_at	245513_at	261620_s_at	247434_at	248525_s_at
	253889_at	258397_at	262295_at	258958_at	266596_at	259497_at	264566_at	245357_at	247134_at	262226_at	248777_at	250455_at
	253925_at	258926_s_at	263068_at	259095_at	266705_at	264101_at	264702_at	246140_at	248093_at	262295_at	248862_at	250764_at
	254161_at	258958_at	263263_at	259141_at	266748_at	264205_at	265103_at	247555_at	249441_at	262602_at	248933_at	250881_at
	254169_at	259048_at	263447_s_at	259245_at	267019_at	265427_at	265776_at	247836_at	251887_at	263458_at	249533_at	253400_at
	254259_s_at	259095_at	263833_at	260020_at	267064_at	265952_at	265952_at	247994_at	260585_at	263810_at	249836_at	254259_s_at
	254349_at	260282_at	263878_s_at	260282_at	267511_at	245434_at	266074_at	248131_at	261447_at	263878_s_at	250446_at	255128_at
	254490_at	260506_at	264101_at	260506_at	267516_at	245513_at	266125_at	248268_at	264205_at	263920_at	252025_at	255131_at
	254815_at	260585_at	264446_at	260670_at	AFFX-Athal-GAPDH_5_s_at	245665_at	266136_at	248295_at	266384_at	264029_at	253317_at	257177_at
	254980_at	260670_at	264450_s_at	260841_at	AFFX-r2-At-Actin-5_s_at	245967_at	266317_at	248726_at	245179_at	264238_at	254980_at	257894_at
	255687_at	261125_at	264518_at	261125_at	244936_at	246959_at	266372_at	248963_at	246506_at	264446_at	258349_at	258178_at
	255780_at	261947_at	264566_at	261620_s_at	244973_at	247699_at	266384_at	250341_at	246746_at	264566_at	259225_at	258201_at
	255801_at	262295_at	264702_at	261743_s_at	245025_at	250341_at	267019_at	250355_at	246862_at	264702_at	259497_at	259090_at
	256092_at	263068_at	265103_at	261947_at	245594_at	250992_at	267064_at	250992_at	247373_at	265044_at	262402_at	260135_at
	256231_at	263263_at	265443_at	262295_at	246520_at	253545_at	267174_at	251179_at	248594_at	265057_at	262811_at	260929_at
	256433_at	263447_s_at	265779_at	262569_at	246730_at	255131_at	267590_at	251423_at	249137_at	265103_at	264205_at	261743_s_at
	256812_at	263833_at	265952_at	263022_s_at	247373_at	259245_at	AFFX-Athal-GAPDH_5_s_at	251517_at	249357_at	265142_at	265952_at	261778_at
	256968_at	263878_s_at	266074_at	263263_at	247434_at	260020_at	AFFX-DapX-5_at	251815_at	250409_at	265443_at	267289_at	263833_at
	257085_at	264101_at	266125_at	263447_s_at	247629_at	261125_at	AFFX-LysX-5_at	252073_at	250845_at	265480_at	AFFX-r2-Bs-lys-M_at	263981_at
	257177_at	264446_at	266748_at	263780_at	248312_at	261620_s_at	AFFX-r2-Bs-dap-5_at	252188_at	254789_at	265776_at		264059_at
	257649_at	264450_s_at	267019_at	263806_at	248933_at	261743_s_at	AFFX-r2-Bs-lys-5_at	253233_at	256192_at	266074_at		264101_at
	257709_at	264518_at	267511_at	263833_at	249836_at	262569_at		253448_at	256723_at	266125_at		264977_at
	258001_at	264566_at	267516_at	263878_s_at	250970_at	264446_at		253889_at	257264_at	266136_at		266150_s_at
	258125_s_at	264684_at	267590_at	264238_at	251241_s_at	265443_at		253991_at	257504_at	266372_at		266253_at
	258397_at	264702_at	AFFX-Athal-GAPDH_5_s_at	264446_at	251410_at	266651_at		254490_at	259551_at	266477_at		AFFX-DapX-5_at
	258638_at	265103_at	AFFX-r2-At-Actin-5_s_at	264516_at	252576_s_at	244933_at		254825_at	263534_at	266596_at		AFFX-LysX-5_at
	258926_s_at	265142_at	245665_at	264518_at	254259_s_at	244960_at		254910_at	264665_at	266705_at		AFFX-PheX-5_at
	258958_at	265443_at	250970_at	264566_at	254980_at	244981_at		255434_at	AFFX-r2-At-Actin-5_s_at	267019_at
	259048_at	265779_at	251351_s_at	264665_at	255175_at	245134_s_at		255570_at		267064_at
	259095_at	265952_at	252188_at	264702_at	256350_at	245257_at		255642_at		267174_at
	259141_at	266074_at	253822_at	265057_at	256743_at	245993_at		255865_at		267279_at
	260282_at	266125_at	257079_at	265103_at	257649_at	246975_at		256466_at		AFFX-Athal-GAPDH_5_s_at
	260506_at	266284_at	257450_at	265142_at	259225_at	247388_s_at		257450_at		AFFX-r2-Bs-dap-5_at
	260585_at	266647_at	258217_at	265395_at	259497_at	250117_at		258466_at		AFFX-r2-Bs-lys-5_at
	260670_at	266748_at	260367_at	265443_at	262402_at	250355_at		258663_at		AFFX-r2-Bs-phe-5_at
	261125_at	267019_at	261988_at	265779_at	263605_at	251179_at		258998_at
	261743_s_at	267511_at	262479_at	266074_at	264101_at	251894_at		259245_at
	261874_at	267516_at	264783_at	266125_at	264205_at	252234_at		259319_at
	261947_at	267590_at	266193_at	266136_at	265045_s_at	253317_at		259769_at
	262295_at	AFFX-Athal-GAPDH_5_s_at	266651_at	266193_at	265427_at	253602_s_at		259839_at
	263068_at	AFFX-r2-At-Actin-5_s_at	AFFX-r2-At-GAPDH-5_s_at	266372_at	265952_at	254110_at		260282_at
	263263_at	244976_at	245513_at	266436_at		255713_s_at		261896_at
	263447_s_at	245025_at	247134_at	266596_at		259012_at		261975_at
	263833_at	245050_at	252288_at	266651_at		264684_at		262263_at
	263878_s_at	245665_at	252374_at	266705_at		264977_at		263430_at
	264101_at	245719_at	253836_at	266748_at		266150_s_at		263810_at
	264134_at	246140_at	258638_at	266997_at				264450_s_at
	264205_at	247994_at	259141_at	267019_at				264783_at
	264446_at	248401_at	264665_at	267064_at				265116_at
	264450_s_at	250117_at	265793_at	267511_at				265443_at
	264518_at	250341_at	267064_at	267516_at				265480_at
	264566_at	250970_at	246135_at	AFFX-Athal-GAPDH_5_s_at				266124_at
	264665_at	251351_s_at	246506_at	AFFX-r2-At-Actin-5_s_at				266150_s_at
	264684_at	251396_at	248594_at					266705_at
	264702_at	252188_at	248785_at					267621_at
	265103_at	253448_at	249209_at					AFFX-DapX-M_at
	265142_at	253822_at	251241_s_at					AFFX-PheX-5_at
	265443_at	254825_at	254923_at					AFFX-r2-Bs-dap-M_at
	265779_at	255570_at	255673_at					AFFX-r2-Bs-lys-M_at
	265793_at	255713_s_at	256192_at					AFFX-r2-Bs-phe-5_at
	265941_s_at	256412_at	267072_at					AFFX-ThrX-M_at
	265952_at	257079_at
	266074_at	257450_at
	266125_at	258217_at
	266284_at	260367_at
	266436_at	261988_at
	266647_at	262479_at
	266748_at	263605_at
	267019_at	263751_at
	267064_at	263806_at
	267131_at	264087_at
	267174_at	264783_at
	267511_at	264795_at
	267516_at	264876_at
		265480_at
		266136_at
		266193_at
		266372_at
		266651_at
		266997_at
		267524_at
		AFFX-r2-At-GAPDH-5_s_at
